# Supplementary material for: Association between Flavonoid Intake and Cognitive Executive Function among African American and White Adults in the Healthy Aging in Neighborhoods of Diversity across the Life Span (HANDLS) Study
Source: Nutrients. 2024 Apr 30;16(9):1360. doi: 10.3390/nu16091360 (PMC11085386; doi:10.3390/nu16091360)
Supplement: Supplementary file 1 [file nutrients-16-01360-s001.zip]

Archive with 1 entries (1 files):
- nutrients-2907365-supplementary.pdf
